# Supplementary material for: The impact of small-sided games on the athletic performance of basketball players: a systematic review and meta-analysis of randomized controlled trials
Source: Front Psychol. 2026 Jun 26;17:1799413. doi: 10.3389/fpsyg.2026.1799413 (PMC13349824; doi:10.3389/fpsyg.2026.1799413)
Supplement: Supplementary file 5 [file Table_4.xlsx]

## Sheet: 两两比较meta分析-Review Manager
	jumping	I			C
	study	Exp Mean	Exp SD	Exp n	Cotr Mean	Cotr SD	Cotr n
	Delextrat 2014
	Delextrat 2018
	Maggioni 2019	0.5	2.90241	12	-0.3	2.76261	9
	Brini 2020	1.75	3.99577	8	1.46	3.57483	8
	Gomes 2021	2.4	3.29879	5	1.9	3.36719	5
	Arslan 2022	4.045	1.81269	16	3.875	1.37	16
	Zeng 2022	1.8	2.52032	9	1.6	1.99449	10
	Hassan 2023
	Xu 2024	2.1	1.09179	10	0.9	1.17388	10
	aerobic performance	I			C
	study	Exp Mean	Exp SD	Exp n	Cotr Mean	Cotr SD	Cotr n
	Delextrat 2014	0.7	1.02956	9	0.6	0.608276	9
	Delextrat 2018	0.7	1.02956	10	0.6	0.608276	10
	Maggioni 2019	2.8	5.6993	12	-2.5	2.50639	9
	Brini 2020
	Gomes 2021	1.2	2.0401	5	2.4	2.05767	5
	Arslan 2022	1.81	0.61971	16	2.29	0.510098	16
	Zeng 2022	0.7	0.360555	9	0.7	0.379473	10
	Hassan 2023
	Xu 2024	1.79	1.83783	10	0.03	1.76324	10
	sprinting	I			C
	study	Exp Mean	Exp SD	Exp n	Cotr Mean	Cotr SD	Cotr n
	Delextrat 2014	0.8	1.44014	9	-0.1	1.17388	9
	Delextrat 2018	-7.3	4.20119	10	-6	8.34326	10
	Maggioni 2019	0.04	0.0792465	12	0.02	0.216333	9
	Brini 2020
	Gomes 2021	-0.07	0.162788	5	-0.11	0.0976729	5
	Arslan 2022	-0.23	0.215035	16	-0.49	0.102078	16
	Zeng 2022	-0.04	0.12657	9	0.05	0.116619	10
	Hassan 2023
	Xu 2024	-0.15	0.102956	10	-0.01	0.102078	10
	shooting	I			C
	study	Exp Mean	Exp SD	Exp n	Cotr Mean	Cotr SD	Cotr n
	Delextrat 2014	2.2	2.31041	9	-0.7	2.40832	9
	Delextrat 2018
	Maggioni 2019	2.7	2.12085	12	0.7	2.34691	9
	Brini 2020
	Gomes 2021
	Arslan 2022	5.38	2.53838	16	1.13	2.03077	16
	Zeng 2022	2.2	1.04785	9	-0.2	2.68663	10
	Hassan 2023	1.42	0.402318	12	-1.33	0.313081	12
	Xu 2024
	passing	I			C
	study	Exp Mean	Exp SD	Exp n	Cotr Mean	Cotr SD	Cotr n
	Delextrat 2014	6.6	3.24	9	9.6	5.41	9
	Delextrat 2018
	Maggioni 2019	1.7	1.14	12	0.1	1.28	9
	Brini 2020
	Gomes 2021
	Arslan 2022	7.63	2.71	16	2.75	4.73	16
	Zeng 2022	2.9	4.25	9	1.6	1.99	10
	Hassan 2023	7.5	0.45	12	6.41	1.33	12
	Xu 2024
	jumping	I			C
	study	Exp Mean	Exp SD	Exp n	Cotr Mean	Cotr SD	Cotr n
	Delextrat 2014
	Delextrat 2018
	Maggioni 2019	0.5	2.90241	12	-0.3	2.76261	9
	Brini 2020	1.75	3.99577	8	1.46	3.57483	8
	Gomes 2021	2.4	3.29879	5	1.9	3.36719	5
	Arslan 2022	4.045	1.81269	16	3.875	1.37	16
	Zeng 2022	1.8	2.52032	9	1.6	1.99449	10
	Hassan 2023
	Xu 2024	2.1	1.09179	10	0.9	1.17388	10
	dribbling	I			C
	study	Exp Mean	Exp SD	Exp n	Cotr Mean	Cotr SD	Cotr n
	Delextrat 2014
	Delextrat 2018
	Maggioni 2019	3.3	2.47386	12	0.2	2.28954	9
	Brini 2020
	Gomes 2021
	Arslan 2022	0.73	0.296985	16	0.12	0.373015	16
	Zeng 2022	0.28	0.284605	9	0.22	0.240208	10
	Hassan 2023	2.27	0.120167	12	0.9	0.201693	12
	Ahmed 2023
	Cao 2024
	Xu 2024

## Sheet: 两两比较meta分析- stata
变化值、SMD		按运动类型（type）分亚组：1：有氧 2：抗阻； 另外type可以是运动类型、或者同种运动类的不同干预周期、或不同年龄人群
	study	type	Exp Mean	Exp SD	Exp n	Cotr Mean	Cotr SD	Cotr n
	Meng 2022	1	-0.017	0.083	11	0.039	0.069	13
	Meng 2022	2	-0.05	0.053	12	0.039	0.069	13
	Mohammadi 2022	1	-1.4	0.781025	10	-0.1	0.556776	9
	Mohammadi 2022	2	-1	0.43589	9	-0.1	0.556776	9
	Dupuit 2021	1	-0.4	0.556776	8	0.3	1.5	9
	Rashidi 2021	1	-0.3203	0.903348	15	0.02419	0.732302	15
	Valsdottir 2021	2	-0.4	0.43589	14	-0.1	0.5	15
	Yu 2021	1	-0.2	0.178536	51	0.07	0.16	18
	Yu 2021	2	-0.2	0.17	21	0.07	0.16	18
	Abdelbasset 2020	1	-18.1	11.9654	16	-2.6	13.6704	16
	Abdelbasset 2020	2	-11.4	12.3089	15	-2.6	13.6704	16
	Lee AS 2020	1	0	0.1	12	0	0.1	15
	Mendham 2020	2	-13.8	335.189	20	41.3	428.055	15
	Sabag 2020	1	-0.8	7.10527	12	1.2	8.36845	11
	Sabag 2020	2	-1.7	7.98738	12	1.2	8.36845	11
	Smidt 2020	1	-13.8	335.189	20	50	418.109	15
	Zhang 2020	1	-15.3	14.1	12	-0.7	7.5	13
	Zhang 2020	2	-3.5	13.1	11	-0.7	7.5	13
	Ballin 2019	2	-0.16	0.78	36	-0.079	10.1	36
	Blond 2019	1	-0.303	0.83	39	0.5	0.945	18
	Blond 2019	2	-0.42	1.16	38	0.5	0.945	18
	Boutcher 2019	1	-0.09	2.08516	20	0.24	2.53095	20
	Cao 2019	2	0.5	0.945	18	2.2	4.55082	15
	Chiang 2019	2	-13.11	9.83	11	-0.97	12.81	9
	Cho 2019	1	13	32.7	9	4.3	34.6591	5
	Hagovska 2019	1	-9.3	4.41362	36	0.1	4.60326	34
	Neergaard 2019	2	-0.142	0.076	14	0.083	0.081	12
	Bairapareddy 2018	1	-2.21	3.54226	66	0.13	3.50501	64
	Brennan 2018	2	-0.6	1.17898	24	0.1	1.5	20
	Brennan 2018	1	-0.6	1.37477	29	0.1	1.5	20
	Holliday 2018	1	-25	206.516	20	-9	239.226	16

## Sheet: 网状 stata
	单位不一样，因此使用SMD，type可以是运动类型、或者同种运动类的不同干预周期、或不同年龄人群
	study	type	mean	sd	n
	Meng 2022	1	-0.017	0.083	11
	Meng 2022	2	-0.05	0.053	12
	Meng 2022	3	0.039	0.069	13
	Mohammadi 2022	1	-1.4	0.781025	10
	Mohammadi 2022	2	-1	0.43589	9
	Mohammadi 2022	3	-0.1	0.556776	9
	Gripp 2020	1	-81	406.575	11
	Gripp 2020	2	-137	567.791	11
	Deldin 2019	1	-0.14	0.05	14
	Deldin 2019	3	-0.18	0.05	14
	Bladbjer 2017	1	-0.54	0.420357	12
	Bladbjer 2017	2	0.01	0.720833	12
	Oh 2017	1	-2.6	35.7509	19
	Oh 2017	2	2.2	45.9761	20
	Oh 2017	3	16	54.6583	13
	Cooper 2016	1	16	338	15
	Cooper 2016	2	-22	367	15
	Cooper 2016	3	216	280	14
	Donges 2013	1	-10.3	8.29	13
	Donges 2013	2	-12.2	9.37	13
	Donges 2013	3	-8.6	15.14	13
	Heydari 2012	2	-0.0108	0.02	25
	Heydari 2012	1	-0.024	0.04	21
	Lee 2012	1	-0.1	0.154919	15
	Lee 2012	2	-0.2	0.16	16
	Lee 2012	3	0.2	0.331662	11
	Moghadasi 2012	1	-58.08	43.3605	8
	Moghadasi 2012	2	3.87	107.533	8
	Nordby 2012	1	-0.55	0.18	12
	Nordby 2012	2	-0.04	0.35	12
	Schmitz 2007	1	-2.99	42.4678	71
	Schmitz 2007	2	2.95	44.0372	67
	McTiernan 2006	1	-12.2	76.6	48
	McTiernan 2006	3	-6.2	72.2	51
	Donnelly 2003	1	-22.4	20.7217	16
	Donnelly 2003	3	-6.3	35.7644	15
